# Supplementary material for: Glaucoma-causing ADAMTS17 mutations are also reproducibly associated with height in two domestic dog breeds: selection for short stature may have contributed to increased prevalence of glaucoma
Source: Canine Genet Epidemiol. 2019 May 17;6:5. doi: 10.1186/s40575-019-0071-6 (PMC6524303; doi:10.1186/s40575-019-0071-6)
Supplement: Supplementary file 1 — Raw data from PBGV measurements. (XLSX 47 kb) [file 40575_2019_71_MOESM1_ESM.xlsx]

## Sheet: Sheet1
Dog ID number	DOB	Sex	DNA status (A = affected, C=carrier, N= normal)	Height Stick	Height Stick 2	Height Laser	Height Owner	Height Show	Height (cm)	Date of measurement			Age
1	2013-02-08	F	A	32.5		31.5			32.5	2017-03-09	Stick 09/03/2017, Laser 02/12/2016		4.0794
2	2013-08-03	F	A			28.3			28.3	2016-12-02			3.33196
3	2013-10-01	F	A	35					35	2017-07-21			3.80287
4	2005-11-03	M	A					34.29	34.29	2017-03-25			11.3895
5	2006-12-28	M	A	34		33.6			34	2017-07-10	Stick 10/07/2017, Laser 02/12/2016		10.5325
6	2009-10-03	F	A				30.48		30.48	2017-10-06			8.00821
7	2014-04-25	F	A			31			31	2016-12-02			2.60643
8	2013-07-13	F	A	32		31			32	2017-03-18	Stick 18/03/2017, Laser 02/12/2016		3.67967
9	2009-11-28	F	A	34.5	35.5				35	2017-03-09	09/03/17, 19/08/2017,		7.27721
10	2012-10-11	F	A	32.5	34				33.25	2017-03-09	09/03/2017, 19/08/2017		4.40794
11	2012-07-15	F	A				31		31	2017-10-06			5.22656
12	2014-07-12	F	A					34.93	34.93	2017-03-25			2.70226
13	2009-07-10	M	A	35.5	36	33.8			35.75	2017-03-09	Stick 09/03/2017, 18/03/2017, Laser 02/12/2016		7.66324
14	2012-06-26	M	A				38		38	2017-10-19			5.31417
15	2007-08-28	F	A				29.21		29.21	2017-09-25			10.078
16	2013-07-30	M	A				38		38	2017-09-27			4.16153
17	2012-08-29	M	A				36		36	2017-09-27			5.07871
18	2007-08-09	M	A	35					35	2017-06-23			9.87269
19	2006-05-04	F	A	31.5		32.4			31.5	2017-07-20	Stick 20/07/2017, Laser 02/12/2016		11.2115
20	2011-08-29	M	A	36					36	2017-03-09			5.52772
21	2010-09-05	F	A				32		32	2017-08-04			6.91307
22	2013-02-09	F	C				36.83		36.83	2017-11-20			4.77755
23	2008-12-15	M	C			32			32	2016-12-02			7.96441
24	2015-06-22	F	C				34.93		34.93	2018-01-17			2.57358
25	2008-09-27	F	C	33.5					33.5	2017-06-23			8.73648
26	2004-10-04	M	C				36		36	2017-10-08			13.0103
27	2008-02-12	F	C				35		35	2017-10-05			9.64545
28		F	C				33.5		33.5	2017-10-09
29	2002-09-14	M	C	34					34	2017-06-29			14.7899
30	2012-07-08	F	C	33.5					33.5	2017-06-23			4.95825
31	2015-05-01	F	C				34		34	2017-10-10			2.4449
32	2015-05-01	M	C				36.5		36.5	2017-10-10			2.4449
33	2012-12-26	M	C	36.5					36.5	2017-08-19			4.64613
34	2014-09-09	F	C	32.5					32.5	2017-08-19			2.94319
35	2007-07-21	M	C				36		36	2017-10-19			10.2478
36	2008-08-04	M	C				37.47		37.47	2017-09-26			9.14442
37	2007-07-21	F	C				35		35	2017-10-19			10.2478
38	2013-04-13	F	C					36.83	36.83	2017-03-25			3.94798
39	2007-07-27	F	C					34.29	34.29	2017-03-25			9.66188
40	2009-01-20	M	C				37.5		37.5	2017-06-20			8.41342
41	2014-06-10	M	C				35.24		35.24	2017-10-17			3.35387
42	2013-05-20	F	C	38					38	2017-03-09			3.80287
43	2012-07-08	M	C	33					33	2017-06-23			4.95825
44	2013-04-15	F	C					36.83	36.83	2017-03-25			3.94251
45	2010-01-03	F	C	33		30			33	2017-03-09	Stick 09/03/2017, Laser 02/12/2016		7.17864
46	2009-09-15	F	C			31			31	2016-12-02			7.21424
47	2010-07-01	M	C	34.5		32.5			34.5	2017-07-20	Stick 20/07/2017 Laser 02/12/2016		7.0527
48	2013-11-03	F	C	33.5					33.5	2017-03-09			3.34565
49	2011-02-13	M	C					33.02	33.02	2017-03-25			6.11088
50	2011-10-07	F	C				35		35	2017-10-05			5.99589
51	2011-10-07	F	C				32		32	2017-10-10			6.00958
52	2003-04-06	F	C	35.5					35.5	2017-03-18			13.9493
53	2005-07-14	M	C					36.83	36.83	2017-03-25			11.6961
54	2015-10-26	F	C	34					34	2017-03-09			1.36893
55	2013-04-14	F	C				35		35	2017-10-05			4.47639
56	2010-10-06	M	C					36.83	36.83	2017-03-25			6.4668
57	2015-02-11	M	C				37		37	2017-10-05			2.6475
58	2013-03-21	M	C	35	35.5				35.25	2017-03-09	09/03/2017, 19/08/2017		3.96715
59	2016-03-27	F	C				34		34	2017-10-05			1.52498
60	2014-10-27	F	C					39.2	39.2	2017-03-25			2.40931
61	2015-09-12	F	C				36.5		36.5	2017-10-08			2.07255
62	2015-02-18	F	C					35.56	35.56	2017-03-25			2.09719
63	2005-10-01	F	C				33.3		33.3	2017-10-03			12.0055
64	2009-08-10	M	C				34.5		34.5	2017-09-24			8.1232
65	2011-08-29	F	C	34.5					34.5	2017-03-09			5.52772
66	2014-09-03	F	C	34.5					34.5	2017-03-09			2.51335
67	2004-05-25	M	C				35.56		35.56	2017-09-27			13.3415
68	2013-10-11	M	C	34					34	2017-03-18			3.43326
69	2003-08-15	M	C	34					34	2017-07-20			13.9302
70	2014-10-09	F	C				27.94		27.94	2017-10-17			3.02259
71	2007-09-22	M	C	36		34.5	36.5		36	2017-03-09	Laser PBGV health day, Stick 09/03/17, Owner 28/02/17		9.46201
72	2014-06-15	F	C	37.5					37.5	2017-03-09			2.73238
73	2009-09-17	M	C	37		34			37	2017-03-09	Stick 09/03/2017, Laser 02/12/2016		7.47433
74	2016-06-23	F	C	38					38	2017-07-20			1.07324
75	2010-10-09	F	C				31.12		31.12	2017-10-03			6.98426
76	2007-09-07	M	C				36		36	2017-09-28			10.0589
77	2007-09-07	F	C				33		33	2017-09-27			10.0561
78	2013-07-11	F	C				36		36	2017-09-27			4.21355
79	2013-07-11	M	C				36		36	2017-09-27			4.21355
80	2012-08-29	F	C				35		35	2017-09-27			5.07871
81	2012-08-29	M	C				37		37	2017-09-27			5.07871
82	2012-11-20	F	C	34					34	2017-06-29			4.60507
83	2011-06-17	F	C					36.2	36.2	2017-03-25			5.77139
84	2011-08-21	M	C				35.56		35.56	2017-10-17			6.15743
85	2012-08-15	F	C	34.5					34.5	2017-06-14			4.82957
86	2010-01-09	F	C	35					35	2017-06-14			7.42779
87	2011-12-17	M	C	37					37	2017-03-18			5.2512
88	2014-04-13	F	C	36.5					36.5	2017-06-14			3.17043
89	2015-06-20	M	C	34					34	2017-06-14			1.98494
90	2014-03-21	F	C	34					34	2017-06-14			3.2334
91	2009-10-29	F	C	33					33	2017-06-14			7.62491
92	2015-06-20	F	C	33.5					33.5	2017-06-14			1.98494
93	2012-08-14	F	C	34					34	2017-06-14			4.83231
94	2012-01-10	M	C					37.47	37.47	2017-03-25			5.20465
95	2006-10-22	F	C				33.66		33.66	2018-01-17			11.2389
96	2012-02-14	M	C				34.5		34.5	2017-10-08			5.64819
97	2013-10-01	F	C	33					33	2017-03-09			3.436
98	2016-06-23	F	C	35					35	2017-08-19			1.15537
99	2008-05-08	M	C			33.9			33.9	2016-12-02			8.56947
100	2011-04-19	M	C			33.4			33.4	2016-12-02			5.62355
101	2013-10-01	F	C	34					34	2017-03-18			3.46064
102	2007-03-10	F	C				34		34	2017-09-27			10.5517
103	2013-12-14	M	C					37.47	37.47	2017-03-25			3.27721
104	2016-06-05	F	C				33.34		33.34	2017-09-28			1.31417
105	2013-12-14	F	C				33.34		33.34	2017-09-28			3.78919
106	2013-12-14	F	C				33.66		33.66	2017-09-28			3.78919
107	2013-09-26	F	C	33.5					33.5	2017-07-20			3.81383
108		F	C				31.75		31.75	2017-03-07
109	2014-09-13	F	N				32.5		32.5	2017-10-08			3.06913
110		F	N				34		34	2017-10-09
111	2013-03-01	F	N				34.29		34.29	2018-01-17			4.88159
112	2006-07-23	F	N				34		34	2017-10-05			11.2033
113	2016-03-31	F	N	33.5					33.5	2017-06-14			1.20465
114	2014-03-13	M	N				36.5		36.5	2018-03-26			4.03559
115	2015-08-15	F	N					34.29	34.29	2017-03-25			1.60986
116	2006-05-04	M	N	36					36	2017-07-21			11.2142
117	2010-02-03	F	N	34.5		32.3			34.5	2017-03-09	Stick 09/03/2017, Laser 02/12/2016		7.09377
118	2012-09-08	F	N	36.5		33	36.5		36.5	2017-03-09	Laser PBGV health day, Stick 09/03/17, Owner 28/02/17		4.49829
119	2014-03-12	M	N				33		33	2017-10-10			3.58111
120	2014-01-04	F	N	36					36	2017-03-09			3.17591
121		F	N				36		36	2017-10-09
122		M	N				37.5		37.5	2017-10-09
123	2009-11-25	M	N	41					41	2017-07-21			7.65229
124	2007-02-25	M	N				36.5		36.5	2017-10-05			10.6092
125	2016-05-25	M	N	36					36	2017-07-20			1.15264
126	2012-08-08	F	N	34.5					34.5	2017-03-09			4.58316
127	2014-09-09	F	N	36.5					36.5	2017-03-18			2.52156
128	2014-09-09	F	N	33					33	2017-08-19			2.94319
129	2006-07-24	F	N				31.12		31.12	2017-09-26			11.1759
130	2015-01-12	M	N					36.2	36.2	2017-03-25			2.19849
131	2016-02-07	F	N					36.2	36.2	2017-03-25			1.12799
132	2016-02-06	M	N					36.83	36.83	2017-03-25			1.13073
133	2016-02-06	F	N					35.56	35.56	2017-03-25			1.13073
134	2014-05-04	M	N				36.83		36.83	2017-09-25			3.39493
135	2013-04-13	M	N					35.56	35.56	2017-03-25			3.94798
136	2011-03-25	F	N					35.56	35.56	2017-03-25			6.00137
137	2016-02-07	F	N					36.2	36.2	2017-03-25			1.12799
138	2001-04-01	M	N					34.29	34.29	2017-03-25			15.9808
139	2016-06-23	M	N	36.5					36.5	2017-07-20			1.07324
140	2005-01-26	F	N				33.5		33.5	2017-10-21			12.7337
141	2011-10-11	F	N				33.66		33.66	2017-10-01			5.97399
142	2012-03-03	F	N				34.29		34.29	2017-10-17			5.62355
143	2011-06-21	F	N				30.16		30.16	2017-10-17			6.32444
144	2012-01-13	F	N	38					38	2017-03-09			5.15264
145	2009-06-16	M	N			33.4			33.4	2016-12-02			7.46338
146	2010-07-18	F	N			30.8			30.8	2016-12-02			6.37645
147	2012-12-12	F	N	33.5	33.5	31.9			33.5	2017-03-09	Stick 09/03/2017, 20/07/2017, Laser 02/12/2016		4.23819
148	2013-05-19	M	N			33.4			33.4	2016-12-02			3.54004
149	2014-04-19	M	N				34		34	2017-10-12			3.48255
150	2011-12-09	M	N					37.47	37.47	2017-03-25			5.29227
151	2014-06-16	M	N				35.56		35.56	2017-09-26			3.27995
152	2008-04-28	F	N	36					36	2017-07-20			9.22656
153	2004-01-09	F	N				35		35	2017-10-05			13.7385
154	2007-09-24	M	N	38					38	2017-06-29			9.76318
155	2013-04-14	F	N				34		34	2017-10-05			4.47639
156	2013-02-27	F	N					34.29	34.29	2017-03-25			4.07118
157	2014-04-18	M	N					37.8	37.8	2017-03-25			2.93498
158	2011-05-03	M	N				39		39	2017-09-28			6.40657
159	2015-02-11	F	N				35		35	2017-10-05			2.6475
160	2011-05-01	F	N				36		36	2017-10-08			6.43943
161	2013-03-20	F	N				36		36	2017-10-11			4.56126
162	2013-03-20	F	N				35		35	2017-10-11			4.56126
163	2013-03-20	F	N				35		35	2017-10-11			4.56126
164	2014-03-21	M	N				35		35	2017-10-11			3.55921
165	2013-03-20	M	N				36		36	2017-10-11			4.56126
166	2015-09-22	M	N				36		36	2017-10-11			2.05339
167	2015-09-22	M	N				36		36	2017-10-11			2.05339
168	2015-09-22	F	N				34		34	2017-10-11			2.05339
169	2015-09-22	F	N				33		33	2017-10-11			2.05339
170	2016-01-06	M	N				36		36	2017-10-11			1.76318
171	2016-06-02	M	N				35		35	2017-10-11			1.35797
172	2016-06-02	M	N				36		36	2017-10-11			1.35797
173	2016-06-02	M	N				36		36	2017-10-11			1.35797
174	2015-02-25	M	N				36		36	2017-10-11			2.6256
175	2015-02-25	F	N				36		36	2017-10-11			2.6256
176	2015-02-25	F	N				34		34	2017-10-11			2.6256
177	2008-02-28	F	N				36		36	2017-10-11			9.61807
178	2010-04-22	F	N				35		35	2017-10-11			7.47159
179	2011-02-02	F	N				35		35	2017-10-11			6.68857
180	2013-03-21	F	N	33					33	2017-03-09			3.96715
181	2015-02-16	M	N				35		35	2017-10-05			2.63381
182	2009-08-18	F	N				33		33	2017-10-09			8.14237
183	2009-01-19	M	N					34.9	34.9	2017-03-25			8.17796
184	2014-05-20	F	N				34		34	2017-10-05			3.37851
185	2009-01-22	F	N					31.75	31.75	2017-03-25			8.16975
186	2014-12-05	F	N					33.02	33.02	2017-03-25			2.30253
187	2013-04-13	F	N				33.34		33.34	2017-09-27			4.45722
188	2007-09-27	F	N				33.02		33.02	2018-01-17			10.308
189	2013-09-18	F	N				35		35	2017-10-09			4.05749
190	2011-11-13	F	N					37.47	37.47	2017-03-25			5.36345
191	2013-08-05	F	N					34.29	34.29	2017-03-25			3.63587
192	2014-04-19	F	N	36.5					36.5	2017-03-09			2.88843
193	2015-09-24	M	N	34					34	2017-03-18			1.48118
194	2015-09-25	M	N	33					33	2017-03-18			1.47844
195	2016-06-29	F	N				36.2		36.2	2017-10-17			1.30048
196	2010-12-31	F	N	33.5					33.5	2017-06-29			6.49418
197	2009-07-10	F	N	36		31	34		36	2017-03-09	Laser 02/12/2016, Stick 09/03/17, Owner 28/02/17		7.66324
198	2016-08-08	F	N				33		33	2017-10-09			1.16906
199	2008-03-23	F	N				32.5		32.5	2017-09-30			9.52225
200	2012-11-04	M	N				36		36	2017-10-05			4.91718
201	2013-05-18	M	N			31.7			31.7	2016-12-02			3.54278
202	2015-06-03	M	N				37		37	2017-10-11			2.35729
203	2015-08-17	F	N	32.7					32.7	2017-06-23			1.85079
204	2007-05-24	M	N			35			35	2016-12-02			9.52772
205	2015-07-29	F	N				34		34	2017-09-27			2.16564
206	2010-11-09	M	N				40		40	2017-10-09			6.91581
207	2015-02-08	F	N	33					33	2017-03-09			2.08077
208	2016-01-07	M	N	34					34	2017-03-09			1.16906
209	2015-08-17	M	N	35.5	35				35.25	2017-06-23			1.85079
210	2014-01-05	F	N	35					35	2017-06-14			3.43874
211	2012-05-16	F	N	34					34	2017-06-14			5.07871
212	2014-09-08	F	N	35.5					35.5	2017-06-14			2.76523
213	2016-05-20	F	N	35					35	2017-06-14			1.06776
214	2013-10-31	M	N					36.83	36.83	2017-03-25			3.39767
215	2013-07-05	M	N	33.5					33.5	2017-03-09			3.67693
216	2016-04-01	M	N				35.56		35.56	2017-09-28			1.49213
217	2014-06-03	M	N	35.5					35.5	2017-06-14			3.0308
218	2008-04-28	F	N	34.5	35.5				35	2017-03-09	09/03/2017, 19/08/2017		8.86242
219	2010-03-03	M	N				34		34	2017-10-21			7.63587
220	2013-09-25	M	N	36					36	2017-03-09			3.45243
221	2013-08-13	F	N				37		37	2017-06-20			3.85216
222	2009-11-08	M	N	35					35	2017-06-29			7.6386
223	2013-12-01	F	N	32.5					32.5	2017-06-29			3.57563
224		M	N				34.5		34.5	2017-10-09
225	2015-08-23	M	N					35.56	35.56	2017-03-25			1.58795
226	2011-02-21	M	N				36.83		36.83	2018-01-17			6.90486
227	2009-02-23	F	N				35		35	2017-09-27			8.59138
228	2013-02-26	F	N			34.5			34.5	2016-12-02			3.76454
229	2015-06-05	M	N					33.66	33.66	2017-03-25			1.80424
230	2013-10-06	F	N				33.02		33.02	2017-09-28			3.9781
231	2016-06-05	F	N				35.88		35.88	2017-09-28			1.31417
232	2008-02-28	F	N	36					36	2017-03-10			9.02943
233	2016-05-03	F	N				35		35	2017-09-25			1.3963

## Sheet: Sheet3
t-Test: Two-Sample Assuming Unequal Variances
	Variable 1	Variable 2
Mean	32.0131	35.88
Variance	4.53581	2.26734
Observations	13	8
Hypothesized Mean Difference	0
df	18
t Stat	-4.8629
P(T<=t) one-tail	6.25125e-05
t Critical one-tail	1.73406
P(T<=t) two-tail	0.000125025
t Critical two-tail	2.10092
